# Supplementary material for: Water-insoluble exopolysaccharide synthesized by glucosyltransferases mediates the antibacterial activity of ClyR against Streptococcus mutans
Source: J Oral Microbiol. 2025 Oct 9;17(1):2566894. doi: 10.1080/20002297.2025.2566894 (PMC12517413; doi:10.1080/20002297.2025.2566894)
Supplement: Supplementary material — Table S1 Primers used in this study. [file ZJOM_A_2566894_SM0504.xlsx]

## Sheet: Table S1
Table S1 Primers used in this study.
Primers	Sequence (5’ to 3’)	Used in
gtfB upF	CCAAGCGGGGCATTAAAACA	In-frame deletion construction
gtfB upR	GAGTGTTATTGTTGCTCGGTAGGAACCTCCAAATTTTAAACTGT	In-frame deletion construction
IFDC2-F	CCGAGCAACAATAACACTCATAG	In-frame deletion construction
IFDC2-R	GAAGCTGTCAGTAGTATACC	In-frame deletion construction
gtfB dnF	GGTATACTACTGACAGCTTCTTGAAAAAACGCTCTCTTAAGTTAAT	In-frame deletion construction
gtfB dnR	GCGGACTGGTTGCTGTATTG	In-frame deletion construction
gtfB updn R	ATTAACTTAAGAGAGCGTTTTTTCAATAGGAACCTCCAAATTTTAAACTGT	In-frame deletion construction
checkF	AGAAGCTCCGTTCAACTCCT	In-frame deletion construction
checkR	GGAAATAGTCTGACGCAGCC	In-frame deletion construction
